# Supplementary material for: Seeking Overlapping Neuroanatomical Alterations between Dyslexia and Attention-Deficit/Hyperactivity Disorder: A Meta-Analytic Replication Study
Source: Brain Sci. 2022 Oct 9;12(10):1367. doi: 10.3390/brainsci12101367 (PMC9599506; doi:10.3390/brainsci12101367)
Supplement: Supplementary file 1 [file brainsci-12-01367-s001.zip]

Archive with 117 entries (110 files):
- Supplementary_Materials_Data/
- Supplementary_Materials_Data/ADHD_data/
- Supplementary_Materials_Data/ADHD_data/.DS_Store
- Supplementary_Materials_Data/ADHD_data/Ahrendts.spm_mni.txt
- Supplementary_Materials_Data/ADHD_data/Amico.no_peaks.txt
- Supplementary_Materials_Data/ADHD_data/Bonath.spm_brett.txt
- Supplementary_Materials_Data/ADHD_data/Bralten.spm_mni.txt
- Supplementary_Materials_Data/ADHD_data/Brendan.no_peaks.txt
- Supplementary_Materials_Data/ADHD_data/Brieber.spm_mni.txt
- Supplementary_Materials_Data/ADHD_data/Carmona.spm_mni.txt
- Supplementary_Materials_Data/ADHD_data/He.spm_mni.txt
- Supplementary_Materials_Data/ADHD_data/Iannaccone.spm_mni.txt
- Supplementary_Materials_Data/ADHD_data/Johnston.spm_mni.txt
- Supplementary_Materials_Data/ADHD_data/Kappel_adults.spm_mni.txt
- Supplementary_Materials_Data/ADHD_data/Kappel_children.spm_mni.txt
- Supplementary_Materials_Data/ADHD_data/Kaya.spm_mni.txt
- Supplementary_Materials_Data/ADHD_data/Kobel.spm_tal.txt
- Supplementary_Materials_Data/ADHD_data/Kumar.spm_mni.txt
- Supplementary_Materials_Data/ADHD_data/Lim.spm_tal.txt
- Supplementary_Materials_Data/ADHD_data/Maier.no_peaks.txt
- Supplementary_Materials_Data/ADHD_data/McAlonan.other_tal.txt
- Supplementary_Materials_Data/ADHD_data/Montes.spm_mni.txt
- Supplementary_Materials_Data/ADHD_data/Moreno.fsl_mni.txt
- Supplementary_Materials_Data/ADHD_data/Onnink.no_peaks.txt
- Supplementary_Materials_Data/ADHD_data/Overmeyer.other_tal.txt
- Supplementary_Materials_Data/ADHD_data/Roman.fsl_mni.txt
- Supplementary_Materials_Data/ADHD_data/Saad.no_peaks.txt
- Supplementary_Materials_Data/ADHD_data/Sasayama.spm_mni.txt
- Supplementary_Materials_Data/ADHD_data/Seidman.no_peaks.txt
- Supplementary_Materials_Data/ADHD_data/VanWingen.spm_mni.txt
- Supplementary_Materials_Data/ADHD_data/Villemonteix.no_peaks.txt
- Supplementary_Materials_Data/ADHD_data/Villemonteix_med.spm_mni.txt
- Supplementary_Materials_Data/ADHD_data/Villemonteix_unmed.spm_mni.txt
- Supplementary_Materials_Data/ADHD_data/Yang.spm_mni.txt
- Supplementary_Materials_Data/Dyslexia_data/
- Supplementary_Materials_Data/Dyslexia_data/.DS_Store
- Supplementary_Materials_Data/Dyslexia_data/Brambati.spm_tal.txt
- Supplementary_Materials_Data/Dyslexia_data/Brown.spm_tal.txt
- Supplementary_Materials_Data/Dyslexia_data/Eckert.spm_mni.txt
- Supplementary_Materials_Data/Dyslexia_data/Eckertt.no_peaks.txt
- Supplementary_Materials_Data/Dyslexia_data/Evans_admen.spm_tal.txt
- Supplementary_Materials_Data/Dyslexia_data/Evans_adwomen.spm_tal.txt
- Supplementary_Materials_Data/Dyslexia_data/Evans_childboys.spm_tal.txt
- Supplementary_Materials_Data/Dyslexia_data/Evans_childgirls.spm_tal.txt
- Supplementary_Materials_Data/Dyslexia_data/Hoeft.spm_tal.txt
- Supplementary_Materials_Data/Dyslexia_data/Jednorog.spm_mni.txt
- Supplementary_Materials_Data/Dyslexia_data/Kronbichler.spm_mni.txt
- Supplementary_Materials_Data/Dyslexia_data/Liu.spm_mni.txt
- Supplementary_Materials_Data/Dyslexia_data/Pernet.no_peaks.txt
- Supplementary_Materials_Data/Dyslexia_data/Silani.spm_tal.txt
- Supplementary_Materials_Data/Dyslexia_data/Siok.spm_mni.txt
- Supplementary_Materials_Data/Dyslexia_data/Steinbrink.spm_mni.txt
- Supplementary_Materials_Data/Dyslexia_data/Tamboer.fsl_mni.txt
- Supplementary_Materials_Data/Dyslexia_data/Vinckenbosch.spm_tal.txt
- Supplementary_Materials_Data/Dyslexia_data/Xia.spm_mni.txt
- Supplementary_Materials_Data/Dyslexia_data/Yang.spm_mni.txt
- Supplementary_Materials_Data/Supplementary_Materials_Revised.pdf
- __MACOSX/
- __MACOSX/Supplementary_Materials_Data/
- __MACOSX/Supplementary_Materials_Data/._ADHD_data
- __MACOSX/Supplementary_Materials_Data/._Dyslexia_data
- __MACOSX/Supplementary_Materials_Data/._Supplementary_Materials_Revised.docx
- __MACOSX/Supplementary_Materials_Data/ADHD_data/
- __MACOSX/Supplementary_Materials_Data/ADHD_data/._.DS_Store
- __MACOSX/Supplementary_Materials_Data/ADHD_data/._Ahrendts.spm_mni.txt
- __MACOSX/Supplementary_Materials_Data/ADHD_data/._Amico.no_peaks.txt
- __MACOSX/Supplementary_Materials_Data/ADHD_data/._Bonath.spm_brett.txt
- __MACOSX/Supplementary_Materials_Data/ADHD_data/._Bralten.spm_mni.txt
- __MACOSX/Supplementary_Materials_Data/ADHD_data/._Brendan.no_peaks.txt
- __MACOSX/Supplementary_Materials_Data/ADHD_data/._Brieber.spm_mni.txt
- __MACOSX/Supplementary_Materials_Data/ADHD_data/._Carmona.spm_mni.txt
- __MACOSX/Supplementary_Materials_Data/ADHD_data/._He.spm_mni.txt
- __MACOSX/Supplementary_Materials_Data/ADHD_data/._Iannaccone.spm_mni.txt
- __MACOSX/Supplementary_Materials_Data/ADHD_data/._Johnston.spm_mni.txt
- __MACOSX/Supplementary_Materials_Data/ADHD_data/._Kappel_adults.spm_mni.txt
- __MACOSX/Supplementary_Materials_Data/ADHD_data/._Kappel_children.spm_mni.txt
- __MACOSX/Supplementary_Materials_Data/ADHD_data/._Kaya.spm_mni.txt
- __MACOSX/Supplementary_Materials_Data/ADHD_data/._Kobel.spm_tal.txt
- __MACOSX/Supplementary_Materials_Data/ADHD_data/._Kumar.spm_mni.txt
- __MACOSX/Supplementary_Materials_Data/ADHD_data/._Lim.spm_tal.txt
- __MACOSX/Supplementary_Materials_Data/ADHD_data/._Maier.no_peaks.txt
- __MACOSX/Supplementary_Materials_Data/ADHD_data/._McAlonan.other_tal.txt
- __MACOSX/Supplementary_Materials_Data/ADHD_data/._Montes.spm_mni.txt
- __MACOSX/Supplementary_Materials_Data/ADHD_data/._Moreno.fsl_mni.txt
- __MACOSX/Supplementary_Materials_Data/ADHD_data/._Onnink.no_peaks.txt
- __MACOSX/Supplementary_Materials_Data/ADHD_data/._Overmeyer.other_tal.txt
- __MACOSX/Supplementary_Materials_Data/ADHD_data/._Roman.fsl_mni.txt
- __MACOSX/Supplementary_Materials_Data/ADHD_data/._Saad.no_peaks.txt
- __MACOSX/Supplementary_Materials_Data/ADHD_data/._Sasayama.spm_mni.txt
- __MACOSX/Supplementary_Materials_Data/ADHD_data/._Seidman.no_peaks.txt
- __MACOSX/Supplementary_Materials_Data/ADHD_data/._VanWingen.spm_mni.txt
- __MACOSX/Supplementary_Materials_Data/ADHD_data/._Villemonteix.no_peaks.txt
- __MACOSX/Supplementary_Materials_Data/ADHD_data/._Villemonteix_med.spm_mni.txt
- __MACOSX/Supplementary_Materials_Data/ADHD_data/._Villemonteix_unmed.spm_mni.txt
- __MACOSX/Supplementary_Materials_Data/ADHD_data/._Yang.spm_mni.txt
- __MACOSX/Supplementary_Materials_Data/Dyslexia_data/
- __MACOSX/Supplementary_Materials_Data/Dyslexia_data/._.DS_Store
- __MACOSX/Supplementary_Materials_Data/Dyslexia_data/._Brambati.spm_tal.txt
- __MACOSX/Supplementary_Materials_Data/Dyslexia_data/._Brown.spm_tal.txt
- __MACOSX/Supplementary_Materials_Data/Dyslexia_data/._Eckert.spm_mni.txt
- __MACOSX/Supplementary_Materials_Data/Dyslexia_data/._Eckertt.no_peaks.txt
- __MACOSX/Supplementary_Materials_Data/Dyslexia_data/._Evans_admen.spm_tal.txt
- __MACOSX/Supplementary_Materials_Data/Dyslexia_data/._Evans_adwomen.spm_tal.txt
- __MACOSX/Supplementary_Materials_Data/Dyslexia_data/._Evans_childboys.spm_tal.txt
- __MACOSX/Supplementary_Materials_Data/Dyslexia_data/._Evans_childgirls.spm_tal.txt
- __MACOSX/Supplementary_Materials_Data/Dyslexia_data/._Hoeft.spm_tal.txt
- __MACOSX/Supplementary_Materials_Data/Dyslexia_data/._Jednorog.spm_mni.txt
- __MACOSX/Supplementary_Materials_Data/Dyslexia_data/._Kronbichler.spm_mni.txt
- __MACOSX/Supplementary_Materials_Data/Dyslexia_data/._Liu.spm_mni.txt
- __MACOSX/Supplementary_Materials_Data/Dyslexia_data/._Pernet.no_peaks.txt
- __MACOSX/Supplementary_Materials_Data/Dyslexia_data/._Silani.spm_tal.txt
- __MACOSX/Supplementary_Materials_Data/Dyslexia_data/._Siok.spm_mni.txt
- __MACOSX/Supplementary_Materials_Data/Dyslexia_data/._Steinbrink.spm_mni.txt
- __MACOSX/Supplementary_Materials_Data/Dyslexia_data/._Tamboer.fsl_mni.txt
- __MACOSX/Supplementary_Materials_Data/Dyslexia_data/._Vinckenbosch.spm_tal.txt
- __MACOSX/Supplementary_Materials_Data/Dyslexia_data/._Xia.spm_mni.txt
- __MACOSX/Supplementary_Materials_Data/Dyslexia_data/._Yang.spm_mni.txt
