# Supplementary material for: Seeking Overlapping Neuroanatomical Alterations between Dyslexia and Attention-Deficit/Hyperactivity Disorder: A Meta-Analytic Replication Study
Source: Brain Sci. 2022 Oct 9;12(10):1367. doi: 10.3390/brainsci12101367 (PMC9599506; doi:10.3390/brainsci12101367)
Supplement: Supplementary file 1 [file brainsci-12-01367-s001.zip › Supplementary_Materials_Data/ADHD_data/Bonath.spm_brett.txt]

41	-72	-32	-6.36
23	-49	-56	-6.73
-2	-55	-41	-6.36
-42	-62	-45	-5.50
-36	-54	-53	-5.50
-35	-55	-30	-4.87
-24	-79	-42	-4.73
-29	-78	-30	-4.58
3	-75	9	-5.92
33	-21	-15	-5.18
-27	-13	-23	-5.03
-5	38	11	-3.75
