# Supplementary material for: Seeking Overlapping Neuroanatomical Alterations between Dyslexia and Attention-Deficit/Hyperactivity Disorder: A Meta-Analytic Replication Study
Source: Brain Sci. 2022 Oct 9;12(10):1367. doi: 10.3390/brainsci12101367 (PMC9599506; doi:10.3390/brainsci12101367)
Supplement: Supplementary file 1 [file brainsci-12-01367-s001.zip › Supplementary_Materials_Data/ADHD_data/Brieber.spm_mni.txt]

17	7	14	-5.05
-16	22	1	-4.05
-18	-6	-27	-4.85
27	31	37	-3.92
-61	5	-1	-3.81
-34	-94	15	-3.74
-35	15	-14	-3.61
-29	-86	7	-3.53
20	-9	-41	-3.54
-14	-39	60	6.94
-34	-34	48	4.12
-49	-21	23	3.80
-14	-54	46	3.71
-15	-45	37	3.55
-13	-27	40	3.70
