# Supplementary material for: Seeking Overlapping Neuroanatomical Alterations between Dyslexia and Attention-Deficit/Hyperactivity Disorder: A Meta-Analytic Replication Study
Source: Brain Sci. 2022 Oct 9;12(10):1367. doi: 10.3390/brainsci12101367 (PMC9599506; doi:10.3390/brainsci12101367)
Supplement: Supplementary file 1 [file brainsci-12-01367-s001.zip › Supplementary_Materials_Data/ADHD_data/Carmona.spm_mni.txt]

-22	-18	72	-5.30
-25	-19	69	-5.27
-22	-22	71	-5.19
-32	-14	65	-4.40
-26	-23	68	-5.33
-19	-37	63	-5.61
-23	-30	65	-4.67
-26	-28	62	-4.61
10	30	-19	-5.29
28	29	-14	-4.96
32	31	-15	-4.92
33	41	-16	-4.16
19	27	-17	-4.85
50	-41	-30	-5.27
-42	-38	-32	-5.95
-50	-42	-31	-5.39
-33	-27	-29	-5.52
