# Supplementary material for: Seeking Overlapping Neuroanatomical Alterations between Dyslexia and Attention-Deficit/Hyperactivity Disorder: A Meta-Analytic Replication Study
Source: Brain Sci. 2022 Oct 9;12(10):1367. doi: 10.3390/brainsci12101367 (PMC9599506; doi:10.3390/brainsci12101367)
Supplement: Supplementary file 1 [file brainsci-12-01367-s001.zip › Supplementary_Materials_Data/ADHD_data/Johnston.spm_mni.txt]

-27	6	4.5	-3.45
25.5	7.5	6	-3.17
12	-39	-19.5	-3.18
-24	-46.5	-28.5	-3.18
-24	-3	-12	-3.14
-30	-19.5	-6	-3.58
-57	6	-3	-3.72
1.5	49.5	-25.5	-3.18
31.5	-10.5	39	-4.44
-39	-12	30	-2.96
40.5	-36	0	-3.24
-37.5	30	22.5	-3.11
