# Supplementary material for: Seeking Overlapping Neuroanatomical Alterations between Dyslexia and Attention-Deficit/Hyperactivity Disorder: A Meta-Analytic Replication Study
Source: Brain Sci. 2022 Oct 9;12(10):1367. doi: 10.3390/brainsci12101367 (PMC9599506; doi:10.3390/brainsci12101367)
Supplement: Supplementary file 1 [file brainsci-12-01367-s001.zip › Supplementary_Materials_Data/ADHD_data/Kaya.spm_mni.txt]

30	-7	69	4.92
-6	-19	66	4.27
-26	-28	70	3.93
33	-76	4	3.86
-17	12	58	3.67
6	-10	64	3.56
-14	-84	37	3.54
