# Supplementary material for: Seeking Overlapping Neuroanatomical Alterations between Dyslexia and Attention-Deficit/Hyperactivity Disorder: A Meta-Analytic Replication Study
Source: Brain Sci. 2022 Oct 9;12(10):1367. doi: 10.3390/brainsci12101367 (PMC9599506; doi:10.3390/brainsci12101367)
Supplement: Supplementary file 1 [file brainsci-12-01367-s001.zip › Supplementary_Materials_Data/ADHD_data/Kobel.spm_tal.txt]

50,-4,-5,-6.34
