# Supplementary material for: Seeking Overlapping Neuroanatomical Alterations between Dyslexia and Attention-Deficit/Hyperactivity Disorder: A Meta-Analytic Replication Study
Source: Brain Sci. 2022 Oct 9;12(10):1367. doi: 10.3390/brainsci12101367 (PMC9599506; doi:10.3390/brainsci12101367)
Supplement: Supplementary file 1 [file brainsci-12-01367-s001.zip › Supplementary_Materials_Data/ADHD_data/Lim.spm_tal.txt]

27	-58	-44	-3.98
-51	-18	45	-2.54
-40	20	31	-2.86
48	15	19	-1.86
-56	-19	22	-2.25
60	-52	0	-3.24
