# Supplementary material for: Seeking Overlapping Neuroanatomical Alterations between Dyslexia and Attention-Deficit/Hyperactivity Disorder: A Meta-Analytic Replication Study
Source: Brain Sci. 2022 Oct 9;12(10):1367. doi: 10.3390/brainsci12101367 (PMC9599506; doi:10.3390/brainsci12101367)
Supplement: Supplementary file 1 [file brainsci-12-01367-s001.zip › Supplementary_Materials_Data/ADHD_data/McAlonan.other_tal.txt]

35.6	21.7	30.9	-3.24
20.6	42.4	23.9	-3.24
-31.5	51.9	-3.8	-3.24
20.0	-8.9	6.0	-2.99
2.8	-60.7	39.6	-3.24
-43.0	-44.9	44.8	-3.24
-34.5	-65.8	29.7	-3.24
4.2	-61.6	-36.7	-3.24
