# Supplementary material for: Seeking Overlapping Neuroanatomical Alterations between Dyslexia and Attention-Deficit/Hyperactivity Disorder: A Meta-Analytic Replication Study
Source: Brain Sci. 2022 Oct 9;12(10):1367. doi: 10.3390/brainsci12101367 (PMC9599506; doi:10.3390/brainsci12101367)
Supplement: Supplementary file 1 [file brainsci-12-01367-s001.zip › Supplementary_Materials_Data/ADHD_data/Overmeyer.other_tal.txt]

6	64	13	-2.05
9	53	29	-2.05
9	62	14	-2.05
12	61	13	-2.05
9	-36	47	-2.05
12	-35	45	-2.05
24	11	1	-2.05
27	-5	7	-2.05
-12	-2	-5	-2.05
