# Supplementary material for: Seeking Overlapping Neuroanatomical Alterations between Dyslexia and Attention-Deficit/Hyperactivity Disorder: A Meta-Analytic Replication Study
Source: Brain Sci. 2022 Oct 9;12(10):1367. doi: 10.3390/brainsci12101367 (PMC9599506; doi:10.3390/brainsci12101367)
Supplement: Supplementary file 1 [file brainsci-12-01367-s001.zip › Supplementary_Materials_Data/ADHD_data/Sasayama.spm_mni.txt]

34	16	-32	-6.55
-24	-2	-26	-5.80
44	-84	20	-4.84
50	-40	-2	-4.11
-50	-68	44	-3.86
-34	40	16	-3.83
-52	4	-38	-3.75
-12	-78	10	-3.68
-18	-72	-8	-3.55
10	34	-26	-3.55
6	18	-16	-3.45
22	-28	-20	-3.45
24	-26	-22	-3.41
12	54	-22	-3.42
