# Supplementary material for: Seeking Overlapping Neuroanatomical Alterations between Dyslexia and Attention-Deficit/Hyperactivity Disorder: A Meta-Analytic Replication Study
Source: Brain Sci. 2022 Oct 9;12(10):1367. doi: 10.3390/brainsci12101367 (PMC9599506; doi:10.3390/brainsci12101367)
Supplement: Supplementary file 1 [file brainsci-12-01367-s001.zip › Supplementary_Materials_Data/ADHD_data/Yang.spm_mni.txt]

10	12	7	-4.57
-8	18	9	-3.76
-16	-48	-45	-3.71
17	-47	-45	-3.57
21	-86	2	-3.65
-6	-98	13	-3.63
