# Supplementary material for: Seeking Overlapping Neuroanatomical Alterations between Dyslexia and Attention-Deficit/Hyperactivity Disorder: A Meta-Analytic Replication Study
Source: Brain Sci. 2022 Oct 9;12(10):1367. doi: 10.3390/brainsci12101367 (PMC9599506; doi:10.3390/brainsci12101367)
Supplement: Supplementary file 1 [file brainsci-12-01367-s001.zip › Supplementary_Materials_Data/Dyslexia_data/Brambati.spm_tal.txt]

-27	-30	13	-3.52
36	-21	18	-4.03
-47	-19	-25	-3.79
38	-29	-25	-3.21
-48	-14	-14	-3.21
-41	-55	14	-3.33
43	-45	3	-4.16
-22	-46	-31	-3.39
16	-45	-34	-3.16
