# Supplementary material for: Seeking Overlapping Neuroanatomical Alterations between Dyslexia and Attention-Deficit/Hyperactivity Disorder: A Meta-Analytic Replication Study
Source: Brain Sci. 2022 Oct 9;12(10):1367. doi: 10.3390/brainsci12101367 (PMC9599506; doi:10.3390/brainsci12101367)
Supplement: Supplementary file 1 [file brainsci-12-01367-s001.zip › Supplementary_Materials_Data/Dyslexia_data/Brown.spm_tal.txt]

-56	-54	20	-7.57
18	-74	-38	-5.18
-32	28	-12	-4.74
66	-4	24	-4.44
-30	-14	-24	-4.43
0	-96	-4	-4.29
-12	26	-8	-4.06
0	66	8	-3.73
