# Supplementary material for: Seeking Overlapping Neuroanatomical Alterations between Dyslexia and Attention-Deficit/Hyperactivity Disorder: A Meta-Analytic Replication Study
Source: Brain Sci. 2022 Oct 9;12(10):1367. doi: 10.3390/brainsci12101367 (PMC9599506; doi:10.3390/brainsci12101367)
Supplement: Supplementary file 1 [file brainsci-12-01367-s001.zip › Supplementary_Materials_Data/Dyslexia_data/Hoeft.spm_tal.txt]

-64	-28	31	-4.09
-41	-3	20	-4.05
-21	1	21	-3.72
67	-22	16	-4.49
58	-35	19	-3.88
41	11	16	-3.84
