# Supplementary material for: Seeking Overlapping Neuroanatomical Alterations between Dyslexia and Attention-Deficit/Hyperactivity Disorder: A Meta-Analytic Replication Study
Source: Brain Sci. 2022 Oct 9;12(10):1367. doi: 10.3390/brainsci12101367 (PMC9599506; doi:10.3390/brainsci12101367)
Supplement: Supplementary file 1 [file brainsci-12-01367-s001.zip › Supplementary_Materials_Data/Dyslexia_data/Kronbichler.spm_mni.txt]

27	-54	-33	-6.40
46	-46	-33	-5.16
35	-64	-8	-4.07
33	-53	-19	-3.84
-34	-41	-31	-3.81
-28	-51	-30	-3.44
-30	-58	-6	-3.15
-38	-67	-15	-3.13
48	-40	27	-5.11
-30	-61	33	-3.37
40	-57	6	-3.75
14	-46	44	3.36
-50	-26	3	3.50
17	-38	60	3.68
56	0	23	3.41
20	11	51	4.16
6	12	54	3.24
-6	50	18	3.82
12	51	5	3.21
