# Supplementary material for: Seeking Overlapping Neuroanatomical Alterations between Dyslexia and Attention-Deficit/Hyperactivity Disorder: A Meta-Analytic Replication Study
Source: Brain Sci. 2022 Oct 9;12(10):1367. doi: 10.3390/brainsci12101367 (PMC9599506; doi:10.3390/brainsci12101367)
Supplement: Supplementary file 1 [file brainsci-12-01367-s001.zip › Supplementary_Materials_Data/Dyslexia_data/Liu.spm_mni.txt]

6	53	-22	-5.59
-6	52	-22	-4.79
-61	5	20	-4.56
-56	10	-15	-4.45
-7	60	27	-4.28
13	-36	0	-4.18
40	-87	-13	-4.17
-20	-60	8	-3.99
