# Supplementary material for: Seeking Overlapping Neuroanatomical Alterations between Dyslexia and Attention-Deficit/Hyperactivity Disorder: A Meta-Analytic Replication Study
Source: Brain Sci. 2022 Oct 9;12(10):1367. doi: 10.3390/brainsci12101367 (PMC9599506; doi:10.3390/brainsci12101367)
Supplement: Supplementary file 1 [file brainsci-12-01367-s001.zip › Supplementary_Materials_Data/Dyslexia_data/Tamboer.fsl_mni.txt]

-32	-76	-23	1.66
-57	-53	42	1.66
50	-7	-12	1.66
-14	15	7	-1.66
10	14	8	-1.66
58	-53	-21	-1.66
53	-52	22	-1.66
-47	-27	23	-1.66
20	39	40	-1.66
38	47	-12	-1.66
-41	49	-8	-1.66
