# Supplementary material for: Seeking Overlapping Neuroanatomical Alterations between Dyslexia and Attention-Deficit/Hyperactivity Disorder: A Meta-Analytic Replication Study
Source: Brain Sci. 2022 Oct 9;12(10):1367. doi: 10.3390/brainsci12101367 (PMC9599506; doi:10.3390/brainsci12101367)
Supplement: Supplementary file 1 [file brainsci-12-01367-s001.zip › Supplementary_Materials_Data/Dyslexia_data/Yang.spm_mni.txt]

45	-63	-36	-4.91
-40	10	-22	-4.56
-49	16	3	-4.54
-33	49	15	-5.56
-57	-21	14	-5.82
25	12	60	-7.02
36	-67	-15	-8.95
42	9	-40	16.72
18	-87	22	5.54
12	-52	42	12.85
